# Supplementary material for: Extraction, analysis, and antifungal activity study of algae antibiotic active substances in plateau lakes
Source: PLoS One. 2025 May 8;20(5):e0319853. doi: 10.1371/journal.pone.0319853 (PMC12061390; doi:10.1371/journal.pone.0319853)
Supplement: S1 File — (XLSX) [file pone.0319853.s005.zip]

Archive with 4 entries (3 files):
- minimal date/Fig. 1 date.xlsx
- minimal date/Polyphenol content_date.xlsx
- minimal date/UPLC-MSMS_data.xlsx
- minimal date/
