# Supplementary material for: Extraction, analysis, and antifungal activity study of algae antibiotic active substances in plateau lakes
Source: PLoS One. 2025 May 8;20(5):e0319853. doi: 10.1371/journal.pone.0319853 (PMC12061390; doi:10.1371/journal.pone.0319853)
Supplement: S1 File — (XLSX) [file pone.0319853.s005.zip › minimal date/Fig. 1 date.xlsx]

## Sheet: Sheet1
	Fusarium oxysporum Schl. f. sp. Fragariae									Fusarium oxysporum f.sp.melonis										Fusarium oxysporum E.F. Sm. & Swingle
	Ulothrix（mm）			Chlorella vulgaris（mm）			Microcystis pseudofilamentosa Crow（mm）				Ulothrix（mm）			Chlorella vulgaris（mm）			Microcystis pseudofilamentosa Crow（mm）				Ulothrix（mm）			Chlorella vulgaris（mm）			Microcystis pseudofilamentosa Crow（mm）
Improved lime sulfur method	8	8.3	7.8	6.2	6.4	5.8	5.5	5.6	5.5	Improved lime sulfur method	4.5	4.4	4.5	2.1	2.1	2	1.9	1.8	2	Improved lime sulfur method	5.6	5.7	5.5	3.4	3.3	3.4	1.1	1	1
Ethyl acetate extraction method	15.8	16	16.2	10.5	10.6	10.8	8	8.2	7.9	Ethyl acetate extraction method	9.2	9	8.8	6	6.2	6.2	5.5	5.3	5.3	Ethyl acetate extraction method	8	7.9	7.8	6.3	6	6.1	5.5	5.3	5.4
Ethanol reflux extraction method	12.3	12	11.7	8	8.2	8	6.2	6.1	6	Ethanol reflux extraction method	9.8	9.8	9.7	7.5	7.6	7.3	6.2	6	6	Ethanol reflux extraction method	8.5	8.3	8.6	5.6	5.6	5.5	4.8	4.8	4.8
Methanol extraction method	19.7	19.8	20.5	11	10.9	10.9	9	9.2	9	Methanol extraction method	11	10.9	10.8	9.5	9.3	9.5	6.5	6.4	6.2	Methanol extraction method	15.3	15.2	14.9	10.5	1.03	10.5	6.9	6.8	6.5
