# Supplementary material for: Extraction, analysis, and antifungal activity study of algae antibiotic active substances in plateau lakes
Source: PLoS One. 2025 May 8;20(5):e0319853. doi: 10.1371/journal.pone.0319853 (PMC12061390; doi:10.1371/journal.pone.0319853)
Supplement: S1 File — (XLSX) [file pone.0319853.s005.zip › minimal date/Polyphenol content_date.xlsx]

## Sheet: Sheet1
Polyphenol Content of three algae(μg/mL)	Improved lime sulfur method (μg/mL)			Ethyl acetate extraction method (μg/mL)			Ethanol reflux extraction method (μg/mL)			Methanol extraction method (μg/mL)
C.vulgaris	0.285	0.253	0.269	1.012	0.962	1.313	3.325	3.012	2.867	3.362	3.382	3.315
Ulothrix	0.836	0.725	1.307	2.536	2.845	3.484	3.052	2.912	3.282	4.831	5.162	5.28
M. pseudofilamentosa Crow	0.608	0.763	0.684	3.032	3.648	4.027	2.031	2.063	2.095	4.613	4.854	5.101
