# Supplementary material for: Extraction, analysis, and antifungal activity study of algae antibiotic active substances in plateau lakes
Source: PLoS One. 2025 May 8;20(5):e0319853. doi: 10.1371/journal.pone.0319853 (PMC12061390; doi:10.1371/journal.pone.0319853)
Supplement: S1 File — (XLSX) [file pone.0319853.s005.zip › minimal date/UPLC-MSMS_data.xlsx]

## Sheet: Sheet1
Index	MS/MS fragment ions		Accurate mass	Formula	Ionization model	Compounds	Class I	Class II	CAS	Level	Ulothrix			Microcystis pseudofilamentosa Crow			Chlorella vulgaris			QC01	QC02	QC03	cpd_ID	kegg_map
	Q1	Q3									1	2	3	1	2	3	1	2	3
pmn001513	321	125	322.021	C14H10O9	[M-H]-	Digallic Acid	Phenolic acids	Phenolic acids	536-08-3	2	1.15348e+07	9.03327e+06	7.56318e+06	9	9	9	9	9	9	4.23326e+06	4.22696e+06	4.24447e+06	C01572	-
MWSmce247	135.049	91.0588	136.052	C8H8O2	[M-H]-	2-Methylbenzoic acid	Phenolic acids	Phenolic acids	118-90-1	1	3751.2	371059	28634.6	244588	19162.4	265483	185811	23171.7	59346.2	151011	150538	151307	C07215	ko01100
Zmhn001420	165.02	121.034	166.027	C8H6O4	[M-H]-	5,7-Dihydroxy-1(3H)-isobenzofuranone	Phenolic acids	Phenolic acids	27979-58-4	2	387524	2.80234e+07	324084	1.69761e+07	2.78035e+06	5.97053e+06	9.33249e+06	4.21886e+06	875144	1.10708e+07	1.10906e+07	1.11361e+07	-	-
pmf0440	163.075	91.1	162.068	C10H10O2	[M+H]+	4-MethoxycinnaMaldehyde	Phenolic acids	Phenolic acids	1963-36-6	2	6.07375e+06	7.2564e+06	3.6241e+06	6.84185e+06	5.0551e+06	5.94718e+06	5.38651e+06	5.51264e+06	476976	1.06714e+07	1.0615e+07	1.07047e+07	C10475	-
Lmsn002785	635.089	169.014	636.096	C27H24O18	[M-H]-	1,2,6-Tri-O-galloyl-β-D-glucose*	Phenolic acids	Phenolic acids	79886-49-0	2	5.38785e+06	5.49082e+06	639065	55874.8	27938.1	9.74364e+06	6281.23	2722.13	827616	3.43874e+06	3.41169e+06	3.41306e+06	C04360	-
MWS1875	143.05	115.055	144.058	C10H8O	[M-H]-	2-Naphthol*	Phenolic acids	Phenolic acids	135-19-3	2	79768.8	43027	363064	205133	192828	298885	24139.4	50763.7	3.14502e+06	100942	101548	102510	C11713	-
HJAP052	197.082	138.07	196.074	C10H12O4	[M+H]+	2,4,5-Trimethoxybenzaldehyde	Phenolic acids	Phenolic acids	4460-86-0	1	6.49935e+06	4.72164e+06	4.48317e+06	7.71538e+06	6.65929e+06	157025	104407	391982	1.3436e+06	4.40723e+06	4.44123e+06	4.48863e+06	-	-
Hmln000659	331.069	169.01	332.075	C13H16O10	[M-H]-	3-O-Galloyl-D-glucose*	Phenolic acids	Phenolic acids	-	1	4.91492e+07	4.47381e+07	3.63064e+06	16071.9	17953.8	128780	9	9	9	3.05815e+07	3.02974e+07	3.08934e+07	-	-
Lmtp006213	289.143	135.08	288.136	C17H20O4	[M+H]+	3'-Hydroxy-3,4,5-trimethoxybibenzyl	Phenolic acids	Phenolic acids	-	3	9	9	9	9	9	9	74630.8	124852	200250	64241.3	62947.4	63998.3	-	-
mws0008	149.061	105	150.068	C9H10O2	[M-H]-	Hydrocinnamic acid	Phenolic acids	Phenolic acids	501-52-0	2	9	9	9	5.59334e+06	5.90984e+06	253532	36838.5	24302.6	7.13459e+06	2.09124e+06	2.04656e+06	2.07165e+06	C05629	ko00360,ko01100
MWSmce283	149.069	92.032	150.068	C9H10O2	[M-H]-	4'-Hydroxypropiophenone	Phenolic acids	Phenolic acids	70-70-2	3	32517.3	119608	448317	89020.3	62333.2	370978	40080.3	34934	492502	64936.6	66023.7	66314.3	C13342	-
MWSslk064	211.06	147.008	210.053	C10H10O5	[M+H]+	Dimethyl 4-Hydroxyisophthalate	Phenolic acids	Phenolic acids	5985-24-0	3	277273	455130	1.49834e+06	744080	284539	1.4582e+06	582446	542804	4.82033e+06	954116	974986	959311	-	-
Zmhn001358	299.077	137.025	300.084	C13H16O8	[M-H]-	4-O-Glucosyl-4-hydroxybenzoic acid	Phenolic acids	Phenolic acids	-	1	2.38013e+06	2.57768e+06	27788.8	9	9	9	9	9	9	1.59154e+06	1.58114e+06	1.61689e+06	-	-
MWS1877	205.16	133.064	206.167	C14H22O	[M-H]-	4-tert-Octylphenol	Phenolic acids	Phenolic acids	140-66-9	2	44692.2	41477.1	227411	59924.3	41403.7	281274	45839	38747.3	4.74501e+06	52382.4	52189.8	53414.8	C14205	-
pmn001367	315.072	153.017	316.079	C13H16O9	[M-H]-	Protocatechuic acid-4-O-glucoside	Phenolic acids	Phenolic acids	-	2	2.00634e+06	2.00868e+06	1.855e+06	9	9	137369	9	9	9	1.27424e+06	1.30657e+06	1.29149e+06	-	-
MWSslk083	183.065	153.02	184.074	C9H12O4	[M-H]-	4-Hydroxy-3,5-dimethoxybenzyl alcohol	Phenolic acids	Phenolic acids	530-56-3	3	6.14426e+06	5.86904e+06	594822	9	9	9	9	9	9	4.36001e+06	4.44513e+06	4.47537e+06	-	-
mws0043	403.139	373.096	402.132	C21H22O8	[M+H]+	Nobiletin (5,6,7,8,3',4'-Hexamethoxyflavone)	Flavonoids	Flavones	478-01-3	2	350169	409963	4.02252e+06	211434	291040	131514	242396	1.86991e+06	601542	567408	562019	577212	C10112	-
MWSmce230	183.035	124.021	184.037	C8H8O5	[M-H]-	Methyl gallate	Phenolic acids	Phenolic acids	99-24-1	1	4.13257e+07	3.78263e+07	354817	85173.1	54549	1.12094e+06	9	9	676345	2.79812e+07	2.87112e+07	2.86376e+07	-	-
Zmhn001703	331.068	169.016	332.074	C13H16O10	[M-H]-	5-O-Galloyl-D-hamamelose*	Phenolic acids	Phenolic acids	-	1	4.95645e+07	4.74704e+07	40356	15814.8	13904.4	7.15904e+06	9	9	9	3.11155e+07	3.12786e+07	3.19938e+07	-	-
pme0309	183.03	124	184.037	C8H8O5	[M-H]-	3-O-Methylgallic Acid	Phenolic acids	Phenolic acids	3934-84-7	1	4.11719e+07	3.82863e+07	218835	87281.6	48866.4	365127	29353.6	17909.9	908707	2.80268e+07	2.85108e+07	2.8874e+07	C05616	-
Lmzp006972	387.18	151.075	386.173	C22H26O6	[M+H]+	Dimethylmatairesinol	Lignans and Coumarins	Lignans	25488-59-9	1	176853	270628	785629	14805.7	15692.1	1.37769e+06	9	9	9	92920.9	90419	90631.9	-	-
mws0639	153.019	109.029	154.027	C7H6O4	[M-H]-	2,3-Dihydroxybenzoic Acid*	Phenolic acids	Phenolic acids	303-38-8	3	940930	944249	8365.84	832805	746638	355658	9	9	9	719909	703773	727437	C00196	ko01110
Lmjp101205	275.128	219.047	274.12	C16H18O4	[M+H]+	8-Isopentenyllimettin	Lignans and Coumarins	Coumarins	-	2	149986	132179	164352	157809	192919	169343	90265.4	140645	790407	134427	138959	137477	-	-
mws0024	169.014	125.024	170.022	C7H6O5	[M-H]-	Gallic acid	Phenolic acids	Phenolic acids	149-91-7	1	4.09846e+07	3.26748e+07	447119	48074.9	58474.6	1.68813e+06	42424.2	34207.8	1.61269e+06	1.63935e+07	1.69643e+07	1.66148e+07	C01424	-
Lmhn001386	299.04	167.03	300.048	C12H12O9	[M-H]-	Vnilloyltartaric acid	Phenolic acids	Phenolic acids	-	2	387656	434883	282491	31319	35639.5	8.57591e+06	9	9	2.37241e+06	254667	251160	245724	-	-
Hmtn001288	181.051	135.045	182.059	C9H10O4	[M-H]-	Methyl 2,4-dihydroxyphenylacetate	Phenolic acids	Phenolic acids	67828-42-6	2	455090	433370	442863	339312	354119	326972	36852	32948.1	3.72972e+06	294490	305078	296894	-	-
pme2987	147.045	119	148.052	C9H8O2	[M-H]-	3,4-Dihydrocoumarin	Lignans and Coumarins	Coumarins	119-84-6	2	9	9	42421	526904	74986.7	4.64184e+06	122352	28233.4	524862	318119	330709	322316	C02274	-
Zjhn090628	315.087	125.024	316.095	C17H16O6	[M-H]-	(3R)-5,7-Dihydroxy-8-methyl-3-(2',4'-dihydroxybenzyl)-chroman-4-one	Flavonoids	Other Flavonoids	-	2	29166.2	29245.3	81613	54176.2	66887.2	261103	24456.3	26021.6	3.16511e+06	42996.8	42442.6	44174.8	-	-
Lmgn001670	137.027	108.023	138.032	C7H6O3	[M-H]-	Salicylic acid	Phenolic acids	Phenolic acids	69-72-7	1	59489.1	83293.8	753894	51875.1	49487.3	362426	17863.9	45977.1	950876	59589.2	60219.3	57840.2	C00805	ko00360,ko01100,ko01110,ko04075
mws0178	353.088	191.055	354.095	C16H18O9	[M-H]-	Chlorogenic acid (3-O-Caffeoylquinic acid)*	Phenolic acids	Phenolic acids	327-97-9	3	266328	257034	334394	333409	54281.7	2.53757e+06	101587	46258	5.28026e+06	169163	174181	176293	C00852	ko00940,ko00941,ko00945,ko01110
Lmxp011770	279.159	149.023	278.152	C16H22O4	[M+H]+	Diisobutyl phthalate*	Phenolic acids	Phenolic acids	84-69-5	1	7.78817e+06	7.07569e+06	6.6991e+06	9.72898e+06	8.42599e+06	3.34983e+06	7.04958e+06	1.06766e+07	580574	1.02232e+07	1.02592e+07	9.87168e+06	C15205	-
MWS2066	143.051	115.055	144.058	C10H8O	[M-H]-	1-Naphthol*	Phenolic acids	Phenolic acids	90-15-3	2	78681.3	46141.6	529274	200928	192888	779879	22085.6	48230.9	205625	96782.6	100101	100856	C11714	-
Wmyn000216	345.082	169.014	346.09	C14H18O10	[M-H]-	methyl 6-O-galloyl-β-D-gluco-pyranosid	Phenolic acids	Phenolic acids	-	2	196663	227655	105282	82237.6	86955.1	3.61575e+06	9	9	9	130653	127105	132744	-	-
Lmjp101406	307.154	145.098	306.147	C17H22O5	[M+H]+	7-Methoxy-8-(2'-ethoxy-3'-hydroxy-3'-methylbutyl)coumarin	Lignans and Coumarins	Coumarins	-	2	9	9	9	9	9	9	415154	1.05388e+06	679169	305581	292370	298878	-	-
Lmsn003023	635.089	169.014	636.096	C27H24O18	[M-H]-	1,3,6-Tri-O-galloyl-β-D-glucose*	Phenolic acids	Phenolic acids	18483-17-5	2	5.28912e+06	4.71928e+06	41658.8	47827.8	29415.5	1.34457e+06	5826.01	4286.35	4.29149e+06	3.25428e+06	3.40592e+06	3.31513e+06	C17458	-
Lmln010063	205.158	189.129	206.167	C14H22O	[M-H]-	2,6-Di-tert-butylphenol*	Phenolic acids	Phenolic acids	128-39-2	1	7.29088e+06	6.29909e+06	653169	7.62042e+06	7.13131e+06	321114	7.34838e+06	6.28046e+06	869148	9.95739e+06	9.9785e+06	9.56487e+06	-	-
Lmyp003139	617.114	153.018	616.106	C28H24O16	[M+H]+	Quercetin-3-O-(6''-O-galloyl)galactoside	Flavonoids	Flavonols	53171-28-1	2	748306	1759339	7.46945e+06	109913	55932.2	3.65661e+06	66438.8	42252.5	4.48662e+06	1.56243e+06	1.51252e+06	1.49222e+06	-	-
mws0183	153.019	109.029	154.027	C7H6O4	[M-H]-	3,4-Dihydroxybenzoic acid (Protocatechuic acid)	Phenolic acids	Phenolic acids	99-50-3	3	863550	900548	955940	687175	686783	3.3366e+06	9	9	290861	677700	709423	703091	C00230	ko01100,ko01110
mws2108	353.088	191.05	354.095	C16H18O9	[M-H]-	Cryptochlorogenic acid (4-O-Caffeoylquinic acid)*	Phenolic acids	Phenolic acids	905-99-7	3	149110	190979	123681	200033	59515.7	1.57348e+06	9	9	9	99831.2	104528	100939	-	-
pmb0069	122	105	121.053	C7H7NO	[M+H]+	Benzamide	Phenolic acids	Phenolic acids	55-21-0	3	1.17413e+07	1.16079e+07	150740	1.79536e+06	1.80864e+06	1.19403e+06	70190	65481.4	5.11528e+06	4.61888e+06	4.84819e+06	4.69666e+06	C09815	-
MWSmce712	165.09	91.0536	164.084	C10H12O2	[M+H]+	Ethyl phenylacetate	Phenolic acids	Phenolic acids	101-97-3	2	1.05213e+06	763786	317353	845979	939575	3.47321e+06	1.15381e+06	1.03593e+06	655838	1.73937e+06	1.69569e+06	1.78403e+06	-	-
pme3472	271.09	107.6	272.09	C12H16O7	[M-H]-	Arbutin	Phenolic acids	Phenolic acids	497-76-7	3	60313.6	57741	6.08452e+06	9	9	9	9	9	9	41609.3	39742.5	41484.6	C06186	ko00010
Lmsn003111	325.093	145.03	326.1	C15H18O8	[M-H]-	1-O-p-Coumaroyl-β-D-glucose	Phenolic acids	Phenolic acids	7139-64-2	1	6.21909e+06	6.4875e+06	700539	9	9	9	9	9	9	3.21835e+06	3.26644e+06	3.38286e+06	C16827	-
pmp000117	433.149	403.109	432.142	C22H24O9	[M+H]+	3,5,6,7,8,3',4'-Heptamethoxyflavone	Flavonoids	Flavonols	1178-24-1	3	29939.2	26880.6	1.55117e+06	16189.7	28177.5	1.81732e+06	62125.7	145447	955284	47108.2	49631.7	48310.2	-	-
Lmfn000604	331.067	169.014	332.074	C13H16O10	[M-H]-	6-O-Galloyl-β-D-glucose*	Phenolic acids	Phenolic acids	13186-19-1	1	5.44809e+07	4.85561e+07	5.09346e+06	16253.6	18142.5	165326	9	9	4.03808e+06	3.31342e+07	3.26659e+07	3.43719e+07	-	-
MWS1776	109.065	65.039	108.058	C7H8O	[M+H]+	m-Cresol	Phenolic acids	Phenolic acids	108-39-4	3	356414	230131	5.70542e+06	461705	325225	5.85619e+06	233041	201115	9.73075e+06	338668	350004	331134	C01467	-
MWS20194	149.06	103.057	148.052	C9H8O2	[M+H]+	Cinnamic acid	Phenolic acids	Phenolic acids	140-10-3	2	212701	114557	176349	1.93995e+06	3.27137e+06	857986	254186	546529	7.91208e+06	1.06446e+06	1.04467e+06	1.00706e+06	C00423	ko00130,ko00360,ko00940,ko00998,ko01100,ko01110
Zmjn003003	181.051	122.038	182.057	C9H10O4	[M-H]-	3,4-Dimethoxybenzoic acid; Veratric acid	Phenolic acids	Phenolic acids	93-07-2	2	74566.6	70969.3	8.39342e+06	9	9	9	9	9	9	60155.6	59470.9	56809.5	-	-
MWS2070	179.072	92.0265	180.079	C10H12O3	[M-H]-	Propyl 4-hydroxybenzoate	Phenolic acids	Phenolic acids	94-13-3	1	405711	379708	346408	323358	559110	1.89097e+06	131551	143926	8.1717e+06	365767	349521	345378	-	-
pme0376	271.061	151	272.068	C15H12O5	[M-H]-	Naringenin (5,7,4'-Trihydroxyflavanone)	Flavonoids	Flavanones	480-41-1	2	95498.1	109253	94106.4	139330	114365	3.03079e+06	132883	132042	5.34192e+06	199749	211719	201775	C00509	ko00941,ko00943,ko01100,ko01110
Wmjn000314	361.202	361.202	362.209	C21H30O5	[M-H]-	1,3,5-Trihydroxy-6-[2'',3''-epoxy-3''-methylbutyl]-2-[2''-methylbutyryl]-4-[3'-methyl-2'-butenyl]-benzene	Phenolic acids	Phenolic acids	-	2	638891	669685	63493.1	2.35975e+06	1.86347e+06	193485	197585	217696	3.33251e+06	914202	866214	918850	-	-
mws0055	373.128	343.09	372.121	C20H20O7	[M+H]+	Tangeretin (4',5,6,7,8-Pentamethoxyflavone)	Flavonoids	Flavones	481-53-8	2	271063	250245	573696	249745	330038	2.46262e+06	233828	1.64728e+06	123570	448660	478822	460679	C10190	-
MWS5206	181.051	135.045	182.058	C9H10O4	[M-H]-	4-Hydroxyphenyllactic Acid	Phenolic acids	Phenolic acids	306-23-0	2	443622	493265	463820	335173	354291	336542	29716.6	35916	3.70883e+06	291609	307071	310269	C03672	-
mws0458	151.04	136	152.047	C8H8O3	[M-H]-	Vanillin; 4-Hydroxy-3-Methoxybenzaldehyde	Phenolic acids	Phenolic acids	121-33-5	2	42297.9	87509.7	422825	1.46548e+06	1.19718e+06	2.8599e+06	1.28641e+06	727126	529581	179409	169311	179909	C00755	ko00998,ko01100,ko01110
MWSmce495	281.139	124.017	282.147	C15H22O5	[M-H]-	Octyl gallate	Phenolic acids	Phenolic acids	1034-01-1	3	6988.43	6007.84	8241.63	5962.07	8714.3	1.38323e+07	3095.56	4118.48	565922	7557.6	7093.59	7171.59	-	-
pmf0132	141.018	123	140.011	C6H4O4	[M+H]+	Coumalic acid	Phenolic acids	Phenolic acids	500-05-0	3	143194	172296	19346.8	9	9	9	9	9	9	194424	191214	181767	-	-
mws1299	449.108	299.05	448.101	C21H20O11	[M+H]+	Luteolin-8-C-glucoside (Orientin)	Flavonoids	Flavones	28608-75-5	3	579552	441153	380379	17521.5	17680	9.83805e+06	9	9	9	123529	122734	115847	C10114	-
Lmsn001014	331.067	169.014	332.074	C13H16O10	[M-H]-	1-O-Galloyl-β-D-glucose*	Phenolic acids	Phenolic acids	58511-73-2	1	5.54937e+07	5.13988e+07	628015	14681.6	16744.8	10567.3	9	9	9	3.42456e+07	3.37317e+07	3.60525e+07	C01158	-
MWSmce294	209.113	153.052	208.11	C12H16O3	[M+H]+	Elemicin	Phenolic acids	Phenolic acids	487-11-6	2	180287	339332	182590	396500	332616	2.18426e+06	9	9	9	250854	264156	247017	C10451	-
Lmfn001062	635.089	169.014	636.096	C27H24O18	[M-H]-	2,4,6-Tri-O-galloyl-D-glucose*	Phenolic acids	Phenolic acids	108043-99-8	2	5.47712e+06	4.97934e+06	873659	47479.8	24458.8	1.21239e+06	6153.15	3687.06	9.43566e+06	3.49203e+06	3.26238e+06	3.44534e+06	-	-
mws0914	271.061	151.003	272.068	C15H12O5	[M-H]-	3,5,7-Trihydroxyflavanone (Pinobanksin)	Flavonoids	Flavanonols	548-82-3	2	97992.7	114580	847428	150695	123082	4.95084e+06	125007	132531	6.13317e+06	198521	208037	213062	C09826	ko00941
Hmgn001653	137.024	93.0354	138.032	C7H6O3	[M-H]-	Protocatechualdehyde	Phenolic acids	Phenolic acids	139-85-5	2	732143	3.29112e+06	194332	4.16826e+06	3.00586e+06	323878	3.67204e+06	3.36279e+06	6.75365e+06	1.85884e+06	1.94779e+06	1.81402e+06	C16700	ko00950
mws0628	121.029	92	122.037	C7H6O2	[M-H]-	4-Hydroxybenzaldehyde	Phenolic acids	Phenolic acids	123-08-0	1	1.03556e+06	1.60083e+06	182878	3.36824e+06	2.60537e+06	1.33503e+06	2.17203e+06	1.90551e+06	343975	1.6278e+06	1.63659e+06	1.53162e+06	C00633	ko01100
mws1290	593.13	285	594.137	C30H26O13	[M-H]-	Kaempferol-3-O-(6''-p-Coumaroyl)glucoside (Tiliroside)	Flavonoids	Flavonols	20316-62-5	1	182898	81392.3	1.58846e+06	4179.92	6890.36	3.80919e+06	6907.97	8254.25	2.63939e+06	51701	55392.9	54728.2	C17140	-
MWS1839	165.056	92.0272	166.063	C9H10O3	[M-H]-	Ethylparaben	Phenolic acids	Phenolic acids	120-47-8	2	159625	170905	486425	269619	234873	118123	106229	81382.9	3.27423e+06	188106	198518	201833	-	-
pmp000577	461.123	285.08	460.116	C26H20O8	[M+H]+	Acacetin-7-O-glucuronide	Flavonoids	Flavones	-	3	315469	110240	146753	103267	182005	263333	9	9	9	112765	113605	120505	-	-
Zmhp004969	283.134	121.065	282.126	C18H18O3	[M+H]+	4,4,5-Trihydroxy-l,l'-di-2-propenylbiphenyl	Lignans and Coumarins	Lignans	-	2	85049.6	133234	825693	534124	633039	3.0374e+06	9	9	9	259628	278459	262416	-	-
mws0182	151.04	106.9	152.047	C8H8O3	[M-H]-	4-Hydroxyphenylacetic acid	Phenolic acids	Phenolic acids	156-38-7	3	85462.7	74556.7	749325	644090	663933	153296	101494	123685	1.90663e+06	184264	188440	198494	C00642	ko00350,ko00360,ko01100
Lmbn013410	205.16	189.127	206.167	C14H22O	[M-H]-	2,4-Di-Tert-Butylphenol*	Phenolic acids	Phenolic acids	96-76-4	1	7.1809e+06	5.83861e+06	425196	7.81345e+06	6.69223e+06	352177	7.52064e+06	6.45528e+06	1.86978e+06	9.77213e+06	9.56638e+06	9.02463e+06	-	-
pmb0142	165.1	95.2	164.047	C9H8O3	[M+H]+	Caffeic aldehyde	Phenolic acids	Phenolic acids	141632-15-7	3	1.58417e+06	1.44926e+06	222196	1.46549e+06	1.3253e+06	1.6726e+06	222973	395253	4.57807e+06	1.04058e+06	1.12795e+06	1.07118e+06	C10945	ko00940,ko01110
Lmyn000160	237.062	87.0085	238.069	C8H14O8	[M-H]-	Mucic acid Dimethyl Ester	Phenolic acids	Phenolic acids	-	3	385993	390562	350345	148529	175492	3.07697e+06	21763.7	27005.2	1.01583e+06	358843	381405	390488	-	-
mws1336	138.055	120	137.048	C7H7NO2	[M+H]+	4-Aminobenzoic acid	Phenolic acids	Phenolic acids	150-13-0	3	326799	602232	34480	266675	196583	3.07697e+06	70726.7	98904.5	1.01583e+06	259374	257920	278588	C00568	ko00790,ko01100,ko01240
pmb2871	315.072	153.019	316.079	C13H16O9	[M-H]-	1-O-Gentisoyl-β-D-glucoside	Phenolic acids	Phenolic acids	23445-11-6	2	2.26447e+06	2.27311e+06	226720	9	9	9	9	9	9	1.39228e+06	1.47595e+06	1.35651e+06	-	-
Lmyn000503	343.031	85.0297	344.038	C13H12O11	[M-H]-	Mucic acid-1,4-lactone-2-O-gallate	Phenolic acids	Phenolic acids	-	3	51856.4	41645.2	3.8391e+06	114892	130010	6.79402e+06	395756	384742	6.1819e+06	59919.3	64572.2	65145	-	-
Lmfp001509	317.087	153.021	316.079	C13H16O9	[M+H]+	1-O-Galloyl-rhamnose	Phenolic acids	Phenolic acids	-	3	7.91929e+06	7.15189e+06	699825	9	9	9	9	9	9	3.08288e+06	3.28401e+06	3.37767e+06	-	-
MWSmce573	149.061	105.071	150.068	C9H10O2	[M-H]-	3,4-Dimethylbenzoic acid	Phenolic acids	Phenolic acids	619-04-5	1	10170.3	25262.4	1.48093e+06	23099.3	16867.5	4.93019e+06	18908.9	17206.9	1.50868e+06	24981.3	24697	26913.8	-	-
pmn001519	335.041	124	336.048	C15H12O9	[M-H]-	Galloyl Methyl gallate	Phenolic acids	Phenolic acids	-	1	3.05734e+06	2.93173e+06	287348	22706.4	6845.34	9.44417e+06	9	9	9	2.12023e+06	1.93498e+06	1.98308e+06	-	-
MWSmce341	279.159	149.033	278.152	C16H22O4	[M+H]+	Butyl isobutyl phthalate*	Phenolic acids	Phenolic acids	17851-53-5	1	9.33396e+06	1.01964e+07	288096	1.01971e+07	1.03976e+07	6.30747e+06	9.48104e+06	6.55156e+06	7.61162e+06	9.82561e+06	9.55868e+06	1.04894e+07	-	-
Lmsn003088	635.089	169.014	636.096	C27H24O18	[M-H]-	1,4,6-Tri-O-galloyl-β-D-glucose*	Phenolic acids	Phenolic acids	94513-58-3	2	5.69976e+06	5.63196e+06	419888	47607.1	22708.8	1.12989e+06	9	9	9	3.60095e+06	3.422e+06	3.77142e+06	-	-
Lmhn102068	295.05	179.03	296.053	C13H12O8	[M-H]-	2-O-Caffeoylmalic acid	Phenolic acids	Phenolic acids	53755-04-7	2	219752	150295	3086.59	9	9	9	9	9	9	112960	103496	112623	-	-
Lmcn006192	593.187	285.075	594.195	C28H34O14	[M-H]-	Didymin (Isosakuranetin-7-O-rutinoside)	Flavonoids	Flavanones	14259-47-3	2	83384.5	37825.2	4.374e+06	5493.25	3357.61	4.63859e+06	7651.55	10136.4	5.36369e+06	25993.3	23712.9	25710.4	-	-
Lmfn000797	483.078	169.014	484.085	C20H20O14	[M-H]-	2,3-Di-O-Galloyl-β-D-Glucose	Phenolic acids	Phenolic acids	-	2	3.33714e+07	3.03298e+07	127882	9	9	9	9	9	9	1.58524e+07	1.71864e+07	1.57063e+07	-	-
Lhhp120808	265.144	191.07	264.136	C15H20O4	[M+H]+	Illicinone F	Lignans and Coumarins	Coumarins	-	2	115584	69850.3	283639	250915	213412	226146	325397	369857	257128	214256	229987	236612	-	-
MWS2099	137.06	77.0403	136.052	C8H8O2	[M+H]+	4-Methylbenzoic acid	Phenolic acids	Phenolic acids	99-94-5	1	9	9	9	7.28395e+06	1.35156e+06	227959	6.18984e+06	1.46369e+06	6.86103e+06	4.65806e+06	5.04555e+06	4.59523e+06	C01454	ko01100
mws1686	167.07	121	166.063	C9H10O3	[M+H]+	Paeonol	Phenolic acids	Phenolic acids	552-41-0	2	394403	415691	702118	953530	1.06377e+06	9.80603e+06	9	9	9	561198	506339	536064	C10712	-
MWSHY0030	255.065	137.023	254.058	C15H10O4	[M+H]+	4',5-Dihydroxyflavone	Flavonoids	Flavones	6665-67-4	3	45951.2	43632.3	43629.8	45293.4	50103.9	463843	44855.1	30614.6	1.15918e+07	51573.1	54901.3	49603.7	-	-
mws1434	431.098	311	432.106	C21H20O10	[M-H]-	Apigenin-6-C-glucoside (Isovitexin)*	Flavonoids	Flavones	38953-85-4	3	150561	165865	123747	15125	24375.6	1.0739e+06	9	9	9	65276.6	65084.6	71197.4	C01714	ko00944
mws0048	431.098	311	432.106	C21H20O10	[M-H]-	Apigenin-8-C-Glucoside (Vitexin)*	Flavonoids	Flavones	3681-93-4	3	150561	165865	153962	15125	24375.6	19463.2	9	9	9	65276.6	65084.6	71197.4	C01460	ko00941,ko00944
mws0749	137.024	93	138.032	C7H6O3	[M-H]-	4-Hydroxybenzoic acid	Phenolic acids	Phenolic acids	99-96-7	2	969535	4.14653e+06	265772	6.2382e+06	4.3835e+06	1.90851e+06	5.16712e+06	4.66717e+06	2.65772e+06	2.46951e+06	2.7101e+06	2.70608e+06	C00156	ko00130,ko00790,ko01100,ko01110,ko01240
Xmbp001692	171.028	81.0332	170.022	C7H6O5	[M+H]+	2,4,6-Trihydroxybenzoic acid	Phenolic acids	Phenolic acids	83-30-7	1	1.39722e+06	1.42237e+06	4.98828e+06	9	9	3.84024e+06	9	9	3.49883e+06	894681	855569	805399	-	-
Lmrn001951	181.051	135.043	182.058	C9H10O4	[M-H]-	(S)-2-Hydroxy-3-(4-Hydroxyphenyl)Propanoic Acid	Phenolic acids	Phenolic acids	23508-35-2	2	455578	437208	3267.94	334577	342138	3.07114e+06	30894.6	31584.8	3.26936e+06	291245	314554	284749	-	-
Lmbp002309	371.102	209.048	370.126	C17H22O9	[M+H]+	Sinapaldehyde-4-O-Glucoside	Phenolic acids	Phenolic acids	154461-65-1	3	975602	835096	4.25225e+06	183186	203029	3.70275e+06	9	9	99	802270	878991	882949	-	-
MWSmce454	151.041	65.0403	152.047	C8H8O3	[M-H]-	3,5-Dihydroxyacetophenone	Phenolic acids	Phenolic acids	51863-60-6	3	317856	308563	138655	20461.1	11748.4	2.6568e+06	9	9	9	202303	219509	198843	-	-
MWSmce637	167.07	135.044	166.063	C9H10O3	[M+H]+	Methyl anisate	Phenolic acids	Phenolic acids	121-98-2	3	28135.2	34344	5.28845e+07	48452.3	55606	9.43967e+06	9	9	9	31278.6	34617.5	32042.4	-	-
mws1512	211.061	124	212.069	C10H12O5	[M-H]-	Propyl gallate	Phenolic acids	Phenolic acids	121-79-9	3	504434	350999	463954	9	9	9	9	9	9	161901	179685	176410	C11155	-
MWSmce653	149.061	106.042	150.068	C9H10O2	[M-H]-	2'-Hydroxy-4'-Methylacetophenone	Phenolic acids	Phenolic acids	6921-64-8	3	9	9	9	77262.7	28556.7	1.87599e+06	38255.4	17303.2	642522	39261.7	39941.4	43462.7	-	-
pmn001681	165.092	149.061	166.099	C10H14O2	[M-H]-	1-(4-Methoxyphenyl)-1-propanol	Phenolic acids	Phenolic acids	5349-60-0	3	62304.7	53683.8	686835	100577	69968	2.09147e+07	55071.7	80971.5	138655	818552	755786	737323	-	-
pmb3042	491.12	329.1	492.127	C23H24O12	[M-H]-	Tricin-5-O-Glucoside	Flavonoids	Flavones	32769-00-9	3	24552.8	16599.5	356375	12392.5	7139.63	4.06815e+07	9	9	9	7183.79	7103.6	7851.28	-	-
Lmbn002648	163.04	119.05	164.047	C9H8O3	[M-H]-	α-Hydroxycinnamic Acid*	Phenolic acids	Phenolic acids	5801-57-0	1	9	9	9	2.49142e+06	471183	2.29319e+06	1.32171e+06	980165	5.28845e+06	724265	809015	753828	C02763	ko00360,ko01100
Wmhn001495	483.077	169.014	484.077	C20H20O14	[M-H]-	1,4-Di-O-Galloyl-D-glucose	Phenolic acids	Phenolic acids	-	2	9.06279e+06	8.44075e+06	7.97156e+06	22752.4	6058.18	3.3591e+06	9	9	9	4.52239e+06	4.92622e+06	5.04782e+06	-	-
pmb2795	177	145	178.063	C10H10O3	[M-H]-	4-Methoxycinnamic acid	Phenolic acids	Phenolic acids	830-09-1	3	39092.6	17807	2.72044e+06	9	9	9	9	9	9	14215.9	12684.7	13547.1	-	-
MWSmce467	149.062	108.022	150.068	C9H10O2	[M-H]-	4-Allylcatechol	Phenolic acids	Phenolic acids	1126-61-0	3	14807.2	10829.5	188265	69524.4	67248.1	8.92692e+06	9	9	9	29354.7	29061.9	32179.4	-	-
Jmyn006245	315.087	125.02	316.095	C17H16O6	[M-H]-	(3R)-5,7-Dihydroxy-8-methyl-3-(2',4'-dihydroxybenzyl)-chroma-4-one	Flavonoids	Other Flavonoids	-	2	34837.4	33648.4	36947.2	65365.7	76018.9	7.48975e+06	31464.5	31964	3.69472e+07	45519.4	46252.5	50568.1	-	-
MWSmce579	133.064	77.0381	132.058	C9H8O	[M+H]+	Cinnamaldehyde	Phenolic acids	Phenolic acids	14371-10-9	2	314487	285110	2.82286e-05	334901	271034	6.86428e+06	231157	262675	2.82286e+06	364212	409733	389184	C00903	ko00940,ko01100,ko01110
Lmmn001643	163.04	119.046	164.047	C9H8O3	[M-H]-	2-Hydroxycinnamic acid*	Phenolic acids	Phenolic acids	583-17-5	1	9	9	9	2.45005e+06	457433	286319	1.3034e+06	924051	1.3035e+06	762026	795698	706754	C01772	ko00360,ko00940,ko01100,ko01110
Hmgn002833	371.115	297.11	372.12	C20H20O7	[M-H]-	4-Ketopinoresinol	Lignans and Coumarins	Lignans	-	2	9	9	9	59673.9	70909.2	648532	9	9	9	38014.2	35881.1	33702.8	-	-
pme1299	183.03	137	184.037	C8H8O5	[M-H]-	DL-3,4-Dihydroxymandelic acid	Phenolic acids	Phenolic acids	775-01-9	3	348791	328482	396423	9	9	9	9	9	9	208374	218668	234778	C05580	ko00350,ko01100
Qmzp101807	343.155	163.075	342.147	C20H22O5	[M+H]+	Avicennol	Lignans and Coumarins	Coumarins	56110-68-0	1	364045	391841	783714	310429	351560	301643	284379	315288	438188	364550	395148	413575	-	-
Lmyn001519	285.025	133.015	286.033	C11H10O9	[M-H]-	L-Malic acid-2-O-gallate	Phenolic acids	Phenolic acids	-	3	2.72764e+06	2.41694e+06	3.01075e+06	9	9	9	9	9	9	3.01568e+06	3.41159e+06	3.13857e+06	-	-
mws0444	152.035	108	153.043	C7H7NO3	[M-H]-	3-Aminosalicylic acid	Phenolic acids	Phenolic acids	570-23-0	3	9	9	9	220227	231905	6.06408e+06	27991.9	30830.9	797156	35713.7	40249.5	39610.2	-	-
Lmbn001930	121.029	77.0394	122.037	C7H6O2	[M-H]-	2-Hydroxybenzaldehyde (Salicylaldehyde)	Phenolic acids	Phenolic acids	90-02-8	2	97766.6	976454	8.24508e+06	719436	271588	6.90605e+06	352567	191126	2.72044e+06	467837	513166	454587	C06202	ko01100
pmb3031	403.103	313.1	404.111	C20H20O9	[M-H]-	Tricin-4'-O-glycerol	Flavonoids	Flavones	-	3	14822.4	13192.2	231113	9	9	3.79321e+06	9	9	9	16351.3	14350.7	15442.5	-	-
Hmjn004446	593.13	285.04	594.137	C30H26O13	[M-H]-	Luteolin-7-O-(6''-caffeoyl)rhamnoside	Flavonoids	Flavones	-	1	72662.1	32468.2	7.46516e+06	2521.69	5074.92	192780	6668.45	7908.41	1.62391e+06	21128.7	21921.3	23975.7	-	-
mws1608	447.093	357.1	448.101	C21H20O11	[M-H]-	Luteolin-6-C-glucoside (Isoorientin)	Flavonoids	Flavones	4261-42-1	1	195602	144763	164056	9	9	9	9	9	9	81246.4	71757.5	80020.8	C01821	-
pmc1990	299.1	223.1	300.1	C17H16O5	[M-H]-	4'-Hydroxy-5,7-dimethoxyflavanone	Flavonoids	Flavanones	-	3	27734.8	35750.7	28634.2	9	9	9	33317	36762.4	356375	562113	643480	602253	-	-
Zmyn003693	267.067	252.044	268.074	C16H12O4	[M-H]-	6-Hydroxy-2'-methoxyflavone	Flavonoids	Flavones	61546-59-6	3	33371.3	17834.9	35029	9	9	9	9	9	9	14298.6	12612.4	12870.3	C15203	-
pmn001535	787.1	465.1	788.107	C34H28O22	[M-H]-	1,3,4,6-Tetra-O-Galloyl-D-Glucose	Phenolic acids	Phenolic acids	-	2	4.34429e+06	4.06783e+06	7748.07	9	9	9	9	9	9	1.94665e+06	2.2358e+06	2.12317e+06	-	-
Lmgp004784	275.091	139.04	274.084	C15H14O5	[M+H]+	Apiferol	Flavonoids	Flavones	55167-29-8	3	35891.6	18813.8	268496	33283.7	29014.4	1.51721e+06	61283.5	30535.7	1.5401e+06	59269.6	52344.5	59194.1	-	-
MWS2058	151.041	107.05	152.047	C8H8O3	[M-H]-	3-Methylsalicylic Acid	Phenolic acids	Phenolic acids	83-40-9	3	27285	31699.3	2.82568	35731.5	48930.5	591093	29354	43561.1	7.43682e+06	42637.5	46885.8	48971.9	C14088	-
Li512115	515.12	353.088	516.127	C25H24O12	[M-H]-	Isochlorogenic acid B*	Phenolic acids	Phenolic acids	14534-61-3	3	68761.8	83859.6	764383	150309	44522	36145.2	21431.9	32958.5	4.36822e+06	55733.3	53001.2	60986.3	C10468	-
Lmyn000716	361.041	209.032	362.048	C13H14O12	[M-H]-	2-O-Galloylmucic acid	Phenolic acids	Phenolic acids	-	3	53424.9	57418.7	526482	9	9	9	9	9	9	31850.2	30983.4	27727.6	-	-
MWS5185	151.04	109.029	152.047	C8H8O3	[M-H]-	2',4'-Dihydroxyacetophenone*	Phenolic acids	Phenolic acids	89-84-9	3	17864.3	4715.95	3.37299e-05	70105.2	57172.2	9.44493e+06	9	9	9	26381.1	29557	30278.6	C03663	-
MWSHY0118	343.118	282.094	342.11	C19H18O6	[M+H]+	5,6,7,4'-Tetramethoxyflavone	Flavonoids	Flavones	1168-42-9	2	38020.8	28144.9	3.37299e-05	9	9	9.44493e+06	9	9	9	34532.4	39221.1	34846.8	C14472	-
Smgp009046	387.17	151.07	386.173	C22H26O6	[M+H]+	Pinoresinol dimethy ether	Lignans and Coumarins	Lignans	29106-36-3	2	176401	234381	4.80906e-05	9	9	9	9	9	9	99463.6	90329	104422	C10561	-
Qmzp101838	193.048	133.026	192.042	C10H8O4	[M+H]+	Scopoletin (7-Hydroxy-6-methoxycoumarin)	Lignans and Coumarins	Coumarins	92-61-5	2	9	9	9	9	9	9	341662	323387	1.03174e+06	218151	252155	229695	C01752	ko00940,ko01110
MWSmce501	167.036	108.025	168.042	C8H8O4	[M-H]-	Protocatechuic Acid Methyl Ester	Phenolic acids	Phenolic acids	2150-43-8	3	353336	284316	303933	23099.1	22273.4	4.16763e+06	9	9	9	205761	224449	238936	-	-
Zjhp090635	329.137	121.066	328.131	C19H20O5	[M+H]+	5,7-dihydroxy-6,8-dimethyl-3-(4'-methoxybenzyl)-chroman-4-one	Flavonoids	Other Flavonoids	-	2	376497	153559	2.83745e+06	148964	273402	583083	29906.5	39186.3	1.43039e+06	236479	216767	203165	-	-
Xmyp005654	449.106	287.056	448.101	C21H20O11	[M+H]+	Kaempferol-4'-O-glucoside	Flavonoids	Flavonols	-	3	544257	482514	1.97678e+06	237355	160660	1.77549e+06	314163	384300	2.83745e+06	388551	453359	416992	-	-
mws0346	165.056	106	166.063	C9H10O3	[M-H]-	3-(3-Hydroxyphenyl)-propionic acid	Phenolic acids	Phenolic acids	621-54-5	3	12142.9	8740.37	5.91343e+06	23763.9	32205.1	2.49763e+06	17988.3	19401	1.97678e+06	23643.9	21634.2	25273.6	C11457	ko00360,ko01100
pmn001471	405.083	285	406.09	C19H18O10	[M-H]-	Lancerin; 4-C-Glucosyl-1,3,7-Trihydroxyxanthone	Flavonoids	Other Flavonoids	81991-99-3	3	16064.6	6902.91	5.30627e+06	47612.3	53544.4	1.04743e+06	9	9	9	20060.4	19097.7	17177.2	C10075	-
mws2120	291.015	247	292.022	C13H8O8	[M-H]-	Brevifolin carboxylic acid	Phenolic acids	Phenolic acids	18490-95-4	1	6.91085e+06	4.88084e+06	5.30627e+06	447588	431588	1.04743e+06	214972	140045	3.2046e+06	1.59636e+06	1.7006e+06	1.45186e+06	-	-
mws1012	147.044	103	146.037	C9H6O2	[M+H]+	Coumarin	Lignans and Coumarins	Coumarins	91-64-5	2	123945	150130	8.0555e-05	9	9	9	9	9	9	103188	117757	102825	C05851	ko00940,ko01110
Lmhn002321	461.07	167.04	462.08	C21H18O12	[M-H]-	Vnilloylcaffeoyltartaric acid	Phenolic acids	Phenolic acids	-	3	60184.1	48364.4	0.000366995	9	9	9	9	9	9	69874	79726.5	80975	-	-
mws0180	153.019	109.029	154.027	C7H6O4	[M-H]-	2,5-Dihydroxybenzoic acid; Gentisic Acid*	Phenolic acids	Phenolic acids	490-79-9	3	366190	412650	329894	266485	221020	2.64206e+06	9	9	9	274496	242178	282140	C00628	ko00350,ko01100
MWSHY0113	465.102	303.058	464.096	C21H20O12	[M+H]+	Quercetin-3-O-galactoside (Hyperin)*	Flavonoids	Flavonols	482-36-0	3	307705	561528	4.08575e-05	130011	110539	8.6116e+06	42243.4	22646.2	337299	200339	185200	217282	C10073	-
Lmdp003286	465.102	303.061	464.095	C21H20O12	[M+H]+	Isohyperoside*	Flavonoids	Flavonols	35589-21-0	3	307705	561528	30161.1	130011	110539	155587	42243.4	22646.2	480906	200339	185200	217282	-	-
mws1509	215.07	121	214.063	C13H10O3	[M+H]+	Phenyl salicylate	Phenolic acids	Phenolic acids	118-55-8	3	9	9	9	34081.6	58499.8	4.14393e+07	9	9	9	43229.4	44067.6	37917.5	C14163	-
Lmsn000842	481.062	300.999	482.07	C20H18O14	[M-H]-	4,6-(S)-Hexahydroxydiphenoyl-β-D-glucose	Phenolic acids	Phenolic acids	36378-48-0	2	112561	184796	8.02274e+06	9	9	9	9	9	9	55864.4	63065.5	65667.5	-	-
mws0028	167.035	108.021	168.042	C8H8O4	[M-H]-	Vanillic acid	Phenolic acids	Phenolic acids	121-34-6	3	9	9	9	207982	231317	1.92313e+07	63240.2	76225.1	3.37299e+06	47256.7	55197.8	54244.6	C06672	-
MWS20151	271.06	153.019	270.053	C15H10O5	[M+H]+	Apigenin; 4',5,7-Trihydroxyflavone	Flavonoids	Flavones	520-36-5	3	9	9	9	27711.7	38078.8	3.08293e+06	9	9	9	69540.9	59401.8	68511.4	C01477	ko00941,ko00943,ko00944,ko01100,ko01110
mws0145	151.04	93	152.047	C8H8O3	[M-H]-	O-Anisic acid (2-Methoxybenzoic acid)	Phenolic acids	Phenolic acids	529-75-9	3	10774.4	34303.7	289313	56722.4	34617.9	232452	67449.5	59927	825682	21377.1	25347.7	23818.8	-	-
mws0885	153.019	109.029	154.027	C7H6O4	[M-H]-	2,4-Dihydroxybenzoic acid	Phenolic acids	Phenolic acids	89-86-1	3	9	9	9	247380	292752	2.40161e+06	9	9	9	126635	107896	124439	-	-
MWS3149	151.041	107.052	152.047	C8H8O3	[M-H]-	3-Methoxybenzoic acid	Phenolic acids	Phenolic acids	586-38-9	2	13055.1	15783.2	3.03666e+06	9	9	9	14228	25570.2	605333	20253.3	23957.1	23350.7	-	-
Zmcp102202	205.086	149.023	204.079	C12H12O3	[M+H]+	Senkyunolide C	Phenolic acids	Phenolic acids	-	1	8.69879e+06	8.00014e+06	124230	7.24813e+06	8.10361e+06	8.72446e+06	7.993e+06	6.473e+06	7.74807e+06	8.19342e+06	8.83906e+06	7.39829e+06	-	-
Lmsn003582	477.104	169.014	478.111	C22H22O12	[M-H]-	1-O-Galloyl-4-O-p-Coumaroyl-β-D-glucose*	Phenolic acids	Phenolic acids	-	3	226948	306704	8.62475e+07	9	9	9	9	9	9	98744.6	118025	111520	-	-
Lmsn003409	477.104	169.014	478.111	C22H22O12	[M-H]-	1-O-Galloyl-6-O-p-Coumaroyl-β-D-glucose*	Phenolic acids	Phenolic acids	-	3	226948	306704	4.96835e+07	9	9	9	9	9	9	98744.6	118025	111520	-	-
mws0054	289.072	245.083	290.079	C15H14O6	[M-H]-	Catechin	Flavonoids	Flavanols	154-23-4	3	173539	200755	3.46211e-05	9	9	9	9	9	9	111282	121983	101744	C06562	ko00941,ko01110
pmn001516	325.057	125	326.064	C14H14O9	[M-H]-	5-Galloylshikimic acid	Phenolic acids	Phenolic acids	95719-51-0	2	3.02573e+06	2.59121e+06	9766.08	9	9	9	9	9	9	1.24534e+06	1.0476e+06	1.22268e+06	-	-
pmp001014	421.113	259.1	420.106	C20H20O10	[M+H]+	1-Glycosyloxy-2-hydroxy-4-methoxyxanthone	Flavonoids	Other Flavonoids	-	3	662999	595396	862.527	9	9	9	9	9	9	191994	190805	224277	-	-
Lmzn001894	461.074	285.041	462.08	C21H18O12	[M-H]-	Kaempferol-3-O-glucuronide	Flavonoids	Flavonols	22688-78-4	3	67300.8	85880.6	7.15634e+06	41826.1	41847.7	200111	45077.3	46566.8	2.31113e+07	51242.7	61589	54395.2	-	-
pme2828	140	99	139.027	C6H5NO3	[M+H]+	4-Nitrophenol	Phenolic acids	Phenolic acids	100-02-7	3	3.22276e+07	3.13157e+07	2.15155e+06	619657	467123	5.02497e+06	9.14028e+07	8.88981e+07	7.46516e+06	3.14376e+07	2.70946e+07	3.27161e+07	C00870	-
mws1200	177	145	178.063	C10H10O3	[M-H]-	Trans-4-Hydroxycinnamic Acid Methyl Ester	Phenolic acids	Phenolic acids	19367-38-5	3	58563.5	32493.8	690222	9	9	9	9	9	9	20463.1	19811	23746.2	-	-
pme3137	239.07	165	238.063	C15H10O3	[M+H]+	3-Hydroxyflavone	Flavonoids	Flavonols	577-85-5	3	9	9	9	21154.6	27378.3	145466	9	9	9	35090.9	41959.2	35910.8	C20871	-
Lmfn001344	467.083	169.014	468.09	C20H20O13	[M-H]-	Maplexin C (2,3-Di-O-Galloyl-1,5-Anhydro-D-Glucitol)*	Phenolic acids	Phenolic acids	-	2	1.72402e+06	1.6682e+06	203463	9	9	9	9	9	9	1.09731e+06	1.19588e+06	1.33766e+06	-	-
Lmfn001258	467.083	169.014	468.09	C20H20O13	[M-H]-	Maplexin D (2,4-Di-O-Galloyl-1,5-Anhydro-D-Glucitol)*	Phenolic acids	Phenolic acids	1355573-86-2	2	1.72402e+06	1.6682e+06	1.53829e+06	9	9	9	9	9	9	1.09731e+06	1.19588e+06	1.33766e+06	-	-
mws1195	179.07	147.1	178.063	C10H10O3	[M+H]+	p-Coumaric acid methyl ester	Phenolic acids	Phenolic acids	3943-97-3	3	137706	85744.4	2.81669e+06	9	9	9	9	9	9	52852.9	51676.8	61842.5	-	-
Lmsn003625	787.1	635.09	788.107	C34H28O22	[M-H]-	1,2,3,6-Tetra-O-galloyl-β-D-glucose	Phenolic acids	Phenolic acids	79886-50-3	1	3.64528e+07	3.42727e+07	8.48611e+06	220885	112970	2.20716e+06	12540.3	13415.6	1.2234e+07	2.12733e+07	1.8163e+07	1.76828e+07	C04516	-
mws0791	593.188	285	594.195	C28H34O14	[M-H]-	Poncirin (Isosakuranetin-7-O-neohesperidoside)	Flavonoids	Flavanones	14941-08-3	2	196589	84534	176598	4733.32	6924.39	4.23227e+07	14181.2	12675.4	1.76459e+07	51032.2	61594.4	52591.6	C09830	-
Ymjm000151	353.088	191.058	354.095	C16H18O9	[M-H]-	5-O-Caffeoylquinic acid	Phenolic acids	Phenolic acids	-	3	223257	217298	203913	9	9	9	9	9	9	141742	119065	118248	-	-
pme3083	164.04	120	165.043	C8H7NO3	[M-H]-	2-(Formylamino)benzoic acid	Phenolic acids	Phenolic acids	3342-77-6	3	9	9	9	593884	728790	8.12218e+07	264815	278085	1.32536e+07	93327.1	110769	115212	C05653	ko00380,ko01100
MWS20200	391.087	153.017	390.08	C15H18O12	[M+H]+	Mucic acid-dimethyl-2-O-gallate	Phenolic acids	Phenolic acids	-	3	51057.5	58176.7	506372	9	9	9	9	9	9	35124.7	33756.1	41257.7	-	-
Zmxp004573	195.064	151.047	194.058	C10H10O4	[M+H]+	3-methoxy-4,5-methylenedioxy-acetophenone	Phenolic acids	Phenolic acids	-	3	90154.3	70771.6	241483	56092.7	78016.4	2.15207e+06	72113.5	91450.3	1.09906e+06	91429.6	104298	84098.6	-	-
mws0025	125.024	79.0226	126.032	C6H6O3	[M-H]-	Pyrogallol	Phenolic acids	Phenolic acids	87-66-1	2	1.07885e+06	1.16477e+06	1.57991e+06	9	9	9	9	9	9	480884	599797	557552	C01108	-
pme0241	123.044	79	122.037	C7H6O2	[M+H]+	Benzoic acid	Phenolic acids	Phenolic acids	65-85-0	1	648062	4.29829e+07	563982	3.96659e+07	2.89624e+06	232089	2.88847e+07	2.50901e+06	2.05e+06	1.45071e+07	1.80914e+07	1.69382e+07	C00180	ko00360,ko01100,ko01110
Lmtn002233	327.11	165.05	328.116	C15H20O8	[M-H]-	Androsin	Phenolic acids	Phenolic acids	531-28-2	2	9	9	9	65194.9	33458.5	550617	67657.6	35513	3.98177e+06	61459.4	49951.4	51758.6	-	-
pme1816	353.088	191	354.095	C16H18O9	[M-H]-	Neochlorogenic acid (5-O-Caffeoylquinic acid)	Phenolic acids	Phenolic acids	906-33-2	3	159924	176214	1.65387e+06	104761	26579.8	2.87938e+06	9	9	9	113285	92279.2	117494	C17147	-
mws0467	165.056	119.05	166.063	C9H10O3	[M-H]-	3-(4-Hydroxyphenyl)-propionic acid	Phenolic acids	Phenolic acids	501-97-3	2	9	9	9	1.00739e+06	1.17122e+06	7.2213e+06	44939.9	41773	2.32741e+06	115400	148984	132762	C01744	-
Lmzp003497	333.17	163.04	332.162	C19H24O5	[M+H]+	Marmin [7-(6',7'-Dihydroxygeranyloxy)coumarin]	Lignans and Coumarins	Coumarins	14957-38-1	2	9	9	9	9	9	9	1.11444e+06	2.57709e+06	3.10557e+06	384724	498372	466993	-	-
MWSmce320	323.184	249.149	322.178	C18H26O5	[M+H]+	Cytosporone B	Phenolic acids	Phenolic acids	321661-62-5	2	34189.4	25086.3	298416	85740.6	77967.2	3.28836e+06	9	9	9	48081.3	38269.2	38721.9	-	-
Lmbn002739	163.04	119.05	164.047	C9H8O3	[M-H]-	3-Hydroxycinnamic Acid*	Phenolic acids	Phenolic acids	14755-02-3	1	9	9	9	2.34825e+06	452080	1.13377e+06	1.27226e+06	963878	6.19449e+07	743601	858676	658699	C12621	ko00360,ko01100
pmf0426	939.111	769.086	940.118	C41H32O26	[M-H]-	1,2,3,4,6-Penta-O-galloyl-β-D-glucose	Phenolic acids	Phenolic acids	14937-32-7	2	1.05017e+07	1.03685e+07	300139	171291	95394.5	1.80566e+06	9	9	9	6.83528e+06	8.60156e+06	6.86926e+06	C04576	-
mws1329	463.088	301.036	464.096	C21H20O12	[M-H]-	Quercetin-7-O-glucoside	Flavonoids	Flavonols	491-50-9	3	57463	61853	6.41295e+06	73215.6	35655.1	588211	30231.1	29049.3	1.15514e+06	73411.6	80873.2	61323.3	C12639	-
pmp000581	475.123	271.06	474.116	C23H22O11	[M+H]+	Apigenin-7-O-(6''-acetyl)glucoside	Flavonoids	Flavones	72741-92-5	3	278821	241094	540516	9	9	9	9	9	9	69404.1	82701.6	91831.7	-	-
pme2362	151.04	107	152.047	C8H8O3	[M-H]-	Mandelic acid	Phenolic acids	Phenolic acids	90-64-2	3	9	9	9	9	9	9	92547.8	83241.6	7.80155e+06	68500.3	90128.9	76847.2	C01984	-
pmb2987	487.125	163	488.132	C24H24O11	[M-H]-	Acacetin-7-O-(6''-O-acetyl)glucoside	Flavonoids	Flavones	-	3	9	9	9	9	9	9	5241.91	10283.6	1.32474e+06	8704.74	11641.2	10368.5	-	-
Zmcp102204	279.16	149.024	278.152	C16H22O4	[M+H]+	Senkyunolide Q	Phenolic acids	Phenolic acids	-	3	8.17497e+06	7.27222e+06	796482	5.86726e+06	1.04585e+07	224127	1.20791e+07	7.63967e+06	3.6472e+07	1.24217e+07	9.42631e+06	1.02505e+07	-	-
MWS4301	151.041	107.05	152.047	C8H8O3	[M-H]-	3-hydroxyphenylacetic acid	Phenolic acids	Phenolic acids	621-37-4	3	9	9	9	97877.6	115808	9.77912e+06	9	9	9	29823.9	37756.1	29383.8	C05593	ko00350,ko00360,ko01100
Zmsp007375	373.13	343.083	372.121	C20H20O7	[M+H]+	3,5,7,3'4'-Pentamethoxyflavone	Flavonoids	Flavones	1247-97-8	3	35058.5	19962.5	2.11797e+06	9	9	9	26819	91561.1	6.00292	31864.7	24890.9	25014.9	-	-
pmn001382	515.12	353.088	516.127	C25H24O12	[M-H]-	Isochlorogenic acid A*	Phenolic acids	Phenolic acids	2450-53-5	3	100426	78339.7	136474	134845	40019.9	405328	9	9	9	79208.6	59119	66709.9	-	-
Lmfn003760	477.067	301.037	478.075	C21H18O13	[M-H]-	Quercetin-4'-O-glucuronide	Flavonoids	Flavonols	201463-36-7	3	86074.2	89716.1	7.65369e+06	9	9	9	9	9	9	54253.7	63906.6	47288.7	-	-
MWSmce040	153.05	65.0376	152.047	C8H8O3	[M+H]+	Isovanillin	Phenolic acids	Phenolic acids	621-59-0	2	416749	976596	7.65369e+06	1.51e+06	635996	553347	1.07139e+06	384328	3.6472e+06	907173	678532	732158	-	-
Lmgp004167	291.086	139.04	290.079	C15H14O6	[M+H]+	3',4,4',5,7-Pentahydroxyflavan (Luteoforol)	Flavonoids	Flavanols	13392-26-2	3	9	9	9	16466.9	29875.5	744760	20857.1	15766.3	133599	27116.6	19812.7	23996.3	C05907	ko00941
Hmbn002645	151.04	135.009	152.048	C8H8O3	[M-H]-	3,4-Dihydroxyacetophenone	Phenolic acids	Phenolic acids	1197-09-7	3	9	9	9	32241.5	39611.6	744760	9	9	9	21698.5	17454.6	23984	C10675	-
MWS1846	151.04	93.0347	152.047	C8H8O3	[M-H]-	Phenoxyacetic acid	Phenolic acids	Phenolic acids	122-59-8	3	32829.1	32017.7	1.43088e+06	70037.9	39131.9	503277	96587.6	86065.9	370770	33244.5	45319.1	37643.1	C02181	-
mws0117	181.051	122	182.058	C9H10O4	[M-H]-	Homovanillic acid; 4-Hydroxy-3-methoxyphenylacetic acid	Phenolic acids	Phenolic acids	306-08-1	2	109734	102378	8.15115e+06	9	9	9	9	9	9	84348.4	116200	106903	C05582	ko00350,ko01100
MWS20202	485.093	153.017	484.085	C20H20O14	[M+H]+	1,6-Di-O-galloyl-β-D-glucose	Phenolic acids	Phenolic acids	-	1	543563	475703	1.01914e+06	9	9	9	9	9	9	262192	262338	195018	C04101	-
MWSmce498	579.169	271.07	578.164	C27H30O14	[M+H]+	Apigenin-7-O-neohesperidoside (Rhoifolin)	Flavonoids	Flavones	17306-46-6	3	17624.9	8454.89	539613	23096.9	35255	210257	13611.7	2038.81	122232	33909.2	24421.3	30211.2	C12627	ko00944
mws1013	177.019	133.2	178.027	C9H6O4	[M-H]-	Esculetin (6,7-Dihydroxycoumarin)	Lignans and Coumarins	Coumarins	305-01-1	3	9	9	9	537734	162057	446900	397610	307200	1.6333e+06	283127	203947	269237	C09263	-
mws0027	197.046	123	198.053	C9H10O5	[M-H]-	Syringic acid	Phenolic acids	Phenolic acids	530-57-4	3	35872.5	27466.4	265490	81134.5	75196.9	749569	23032.6	20052.3	132687	34580.4	48598.9	44245	C10833	-
MWSHY0121	463.087	287.061	462.08	C21H18O12	[M+H]+	Luteolin-7-O-glucuronide	Flavonoids	Flavones	29741-10-4	3	643169	610986	2.6549e+06	131563	139547	1.74957e+06	151560	151297	9.13269e+06	304962	226385	232995	C03515	ko00944
MWS1734	153.055	109.065	152.047	C8H8O3	[M+H]+	Anisic acid; 4-Methoxybenzoic acid	Phenolic acids	Phenolic acids	100-09-4	3	82885.9	99329.2	3.53892e+06	118105	117095	2.17209e+06	69714.5	124425	4.82055e+06	79113.4	79005.7	105291	C02519	-
Zmgn004894	151.04	136.017	152.047	C8H8O3	[M-H]-	Methyl 4-hydroxybenzoate	Phenolic acids	Phenolic acids	99-76-3	2	7984.72	16705.7	1.58022e+07	236372	211735	1.86954e+06	265138	124948	126276	31760.2	35120	44553.8	-	-
Yshj000011	333.119	171.065	332.111	C14H20O9	[M+H]+	2,6-dimethoxy-4-hydroxyphenyl-1-O-beta-D-glucopyranoside	Phenolic acids	Phenolic acids	-	2	9	9	4.66646e+06	108393	115795	9.98697e+06	9	9	9	174092	219805	153678	-	-
Lmnp002845	463.13	343.09	462.116	C22H22O11	[M+H]+	Hispidulin-8-C-glucoside	Flavonoids	Flavones	-	3	921172	694141	11188.1	1.39598e+06	1.01411e+06	1.1018e+07	1.46837e+06	868942	1.34497e+06	1.33145e+06	1.28979e+06	925798	-	-
Lmbn005172	165.056	119.05	166.063	C9H10O3	[M-H]-	2,6-Dimethoxybenzaldehyde	Phenolic acids	Phenolic acids	3392-97-0	1	5699.11	8336.17	6.67964e+06	748246	854922	2.02929e+06	31600.5	38843.1	9.38363e+07	75492.1	82172.2	108475	-	-
MWSslk097	195.065	163.04	194.058	C10H10O4	[M+H]+	Dimethyl phthalate	Phenolic acids	Phenolic acids	131-11-3	2	1.10994e+06	2.07553e+06	3.08942e+06	832274	688466	738038	748557	535715	1.16604e+06	1.47898e+06	1.11255e+06	1.66668e+06	C11233	-
HJAP011	463.11	343.08	462.116	C22H22O11	[M+H]+	Chrysoeriol-8-C-glucoside (Scoparin)	Flavonoids	Flavones	301-16-6	3	863503	786745	7.96343e+06	1.24535e+06	1.04257e+06	1.16343e+06	1.33108e+06	764819	238540	1.369e+06	1.42201e+06	961144	-	-
MWS20150	449.108	287.07	448.101	C21H20O11	[M+H]+	Luteolin-7-O-glucoside (Cynaroside)	Flavonoids	Flavones	5373-11-5	3	398764	460522	5.00116e+06	265252	183632	1.62514e+06	244184	360460	1.48738e+06	463932	531931	351101	C03951	ko00944
Wmmp000182	300.998	300.999	302.006	C14H6O8	[M-H]-	ellagicacid	Phenolic acids	Phenolic acids	-	1	1.86555e+07	1.4973e+07	139653	3.33222e+06	2.02405e+06	1.91014e+06	888860	702369	1.61278e+07	8.38306e+06	6.53851e+06	5.64072e+06	-	-
MWS1848	135.045	92.0274	136.052	C8H8O2	[M-H]-	Phenyl acetate	Phenolic acids	Phenolic acids	122-79-2	2	1.12629e+06	1.50319e+06	3.21651e+06	1.10543e+07	2.36605e+07	4.20677e+06	1.08445e+08	8.41299e+07	636433	5.6678e+06	7.51701e+06	8.67921e+06	C00548	-
pma0760	565	317	564.111	C25H24O15	[M+H]+	3'-O-Methyltricetin-7-O-(6''-malonyl)glucoside	Flavonoids	Flavones	-	3	32547.2	39543.6	3.32694e+06	9	9	9	10743.9	6298.53	7.90407e+06	24436.6	16548.1	18116	-	-
Lmfn001337	635.089	169.014	636.096	C27H24O18	[M-H]-	1,2,3-Tri-O-galloyl-β-D-glucose	Phenolic acids	Phenolic acids	-	2	1.2061e+08	1.73534e+08	3.65948e+07	1.05601e+06	398627	142685	79597	45172.4	4.5029e+07	6.43664e+07	6.30681e+07	9.04584e+07	-	-
Lmrn003000	165.056	103.056	166.063	C9H10O3	[M-H]-	2-Hydroxy-3-phenylpropanoic acid	Phenolic acids	Phenolic acids	7326-19-4	1	9	9	9	803426	1.03345e+06	4.16032e+06	19141.2	34883.8	976608	76201	103306	117758	C05607	ko00360,ko00960,ko01100
MWSmce466	135.046	92.0293	136.052	C8H8O2	[M-H]-	4-Hydroxyacetophenone	Phenolic acids	Phenolic acids	99-93-4	1	1.20029e+06	1.79164e+06	2.5241e+06	1.05657e+07	2.44307e+07	121563	1.04725e+08	8.71459e+07	8.62527e+06	5.92367e+06	7.4776e+06	9.12454e+06	C10700	ko01100
pmn001542	1243.13	1091.1	1244.14	C55H40O34	[M-H]-	2,3-O-Digalloyl-1,4,6-tri-O-galloyl-glucose	Phenolic acids	Phenolic acids	-	1	6.87092e+07	9.34634e+07	252410	2.02804e+06	611672	563453	40559.5	47097.3	8.42357e+07	3.70178e+07	2.39092e+07	3.40957e+07	-	-
mws1661	609.181	301	608.174	C28H32O15	[M+H]+	Diosmetin-7-O-rutinoside (Diosmin)	Flavonoids	Flavones	520-27-4	3	50739.7	12567.4	336334	9396.26	17316.3	1.17335e+06	9	9	9	75324.1	47813.9	68888.1	C10039	-
pme0001	609.183	301	610.19	C28H34O15	[M-H]-	Hesperetin-7-O-neohesperidoside(Neohesperidin)	Flavonoids	Flavanones	13241-33-3	3	9	9	9	29623.1	41976.9	3.68401e+06	73085.8	101949	1.37048e+06	20702.7	15503.4	13436.1	C09806	ko00941
pme2598	167.035	123.04	168.042	C8H8O4	[M-H]-	3,4-Dihydroxybenzeneacetic acid	Phenolic acids	Phenolic acids	102-32-9	3	939463	883018	89346.2	77340.1	109464	261462	81616.9	63843.8	3.98021e+06	553290	362676	558747	C01161	ko00350,ko01100
MWSslk115	239.071	137.024	238.063	C15H10O3	[M+H]+	7-Hydroxyflavone	Flavonoids	Flavones	6665-86-7	2	9	9	9	140299	248588	338366	100107	73266.5	205085	87098.1	125023	141399	C11264	-
MWS3136	167.04	108.028	168.042	C8H8O4	[M-H]-	4-Methoxysalicylic Acid	Phenolic acids	Phenolic acids	2237-36-7	3	24812	35095.5	2.06958e+06	26308.9	21757.2	274695	18977.8	23935.2	1.09952e+06	29047.8	36404.6	22342.3	-	-
pmb3072	481.135	319.3	482.142	C22H26O12	[M-H]-	3-O-p-Coumaroylshikimic acid-O-glucoside	Phenolic acids	Phenolic acids	-	3	41500.9	43486.1	5.31279e+06	9	9	9	9	9	9	15387.7	17783.2	24400.7	-	-
pmb3142	299.1	137.1	300.084	C13H16O8	[M-H]-	Salicylic acid-2-O-glucoside	Phenolic acids	Phenolic acids	10366-91-3	3	740418	578510	1.62603e+06	9	9	9	9	9	9	108718	181520	145497	-	-
MWSHY0046	465.103	303.051	464.096	C21H20O12	[M+H]+	Quercetin-3-O-glucoside (Isoquercitrin)*	Flavonoids	Flavonols	482-35-9	3	398416	390121	2.91555e+06	109368	122073	2.5241e+06	39708.6	20643.7	1.2833e+07	135558	158318	93905.7	C05623	ko00944,ko01100,ko01110
Smgp004575	465.1	303.05	464.096	C21H20O12	[M+H]+	Quercetin-5-O-β-D-glucoside*	Flavonoids	Flavonols	-	3	398416	390121	8.04588e+07	109368	122073	336334	39708.6	20643.7	4.65101e+07	135558	158318	93905.7	-	-
MWS20148	433.113	271.074	432.106	C21H20O10	[M+H]+	Apigenin-4'-O-glucoside*	Flavonoids	Flavones	-	3	4.94419e+06	4.51124e+06	2.26945e+06	9	9	9	90845.6	345521	1.76459e+07	1.05969e+06	1.72447e+06	1.14691e+06	-	-
MWSHY0189	433.113	271.066	432.106	C21H20O10	[M+H]+	Apigenin-7-O-glucoside(Cosmosiin)*	Flavonoids	Flavones	578-74-5	3	4.94419e+06	4.51124e+06	3.22549e+07	9	9	9	90845.6	345521	1.31508e+06	1.05969e+06	1.72447e+06	1.14691e+06	C04608	ko00944
Lhhp120812	279.158	149.023	278.152	C16H22O4	[M+H]+	Methylillicinone F	Lignans and Coumarins	Coumarins	-	1	1.07736e+07	1.02699e+07	1.83613e+06	1.03922e+07	9.93166e+06	24242.6	6.65408e+06	6.50478e+06	7.77461e+06	1.31461e+07	9.30148e+06	7.75098e+06	-	-
pmb2654	460.1	117.9	461.153	C19H27NO12	[M-H]-	Anthranilate-1-O-Sophoroside	Phenolic acids	Phenolic acids	-	3	79855.9	61673.4	1.33166e+06	386251	297861	2.42612e+06	1.09133e+06	933785	2.30376e+06	83699.9	105104	144823	-	-
pmn001695	371.098	249.063	372.106	C16H20O10	[M-H]-	Trihydroxycinnamoylquinic acid	Phenolic acids	Phenolic acids	-	3	8710.35	13372.4	206958	16014.5	12303.9	296021	9	9	9	14138	10363.6	8069.54	-	-
pmn001702	461.073	285.048	462.08	C21H18O12	[M-H]-	Tetahydroxyflavone-7-O-glucuronide	Flavonoids	Flavones	-	3	65380.7	59651	531279	49663.3	26369.4	635629	37201.6	60713.3	1.77942e+06	38431.5	69870.3	63574.1	-	-
Zmxn002705	151.04	109.027	152.047	C8H8O3	[M-H]-	2,5-dihydroxyphenylethanone*	Phenolic acids	Phenolic acids	-	3	11186.5	6475.39	1.62603e+06	78259.4	75876.7	116780	9	9	9	28142	23161.4	15250.1	-	-
Hmlp005803	271.096	121.03	270.089	C16H14O4	[M+H]+	4,4'-dihydroxy-2'-methoxychalcone	Flavonoids	Chalcones	-	2	9	9	9	9	9	9	41612.1	44455	3.36742e+06	29770.4	39409.9	21115.6	-	-
Lmnp002448	641.17	479.11	640.164	C28H32O17	[M+H]+	5,7,3',4'-Tetrahydroxy-6-methoxyflavone-8-C-[glucosyl-(1-2)]-glucoside	Flavonoids	Flavones	-	3	99449.8	123751	252410	113618	232098	208115	46958.7	24990.1	2.0011e+06	188095	168670	98418.1	-	-
pmp000587	535.108	287.05	534.101	C24H22O14	[M+H]+	Luteolin-7-O-(6''-malonyl)glucoside	Flavonoids	Flavones	-	3	112964	73985	2.5241e+06	29598.6	69261.5	4.49393e+06	25991.7	23641.4	532997	56699.8	105404	107318	C10103	-
Lmdp004892	535.108	287.055	534.101	C24H22O14	[M+H]+	Kaempferol-3-O-(6''-malonyl)galactoside	Flavonoids	Flavonols	-	3	112964	73985	336334	29598.6	69261.5	976292	25991.7	23641.4	318643	56699.8	105404	107318	-	-
pmp001309	465.103	303.1	464.096	C21H20O12	[M+H]+	6-Hydroxykaempferol-7-O-glucoside	Flavonoids	Flavonols	-	3	392250	800982	3.36334e+06	103168	151298	3.07872e+06	19581.3	22646.2	3.1636e+06	106393	209726	156454	-	-
Lmsn003297	449.109	287.056	450.116	C21H22O11	[M-H]-	3,4,2',4',6'-Pentahydroxychalcone-4'-O-glucoside	Flavonoids	Chalcones	-	3	74174.9	39733.4	3.28463e+06	9	9	9	9	9	9	10004	9969.35	17292.1	C16408	ko00941
Lmgp003989	499.126	163.04	498.116	C25H22O11	[M+H]+	Dicaffeoylshikimic acid	Phenolic acids	Phenolic acids	-	3	309165	225269	829957	97389.9	18938.6	3.36742e+06	17509.5	7429.65	3.69227e+06	137299	193761	95501.1	-	-
mws0036	609.183	301.086	610.19	C28H34O15	[M-H]-	Hesperetin-7-O-rutinoside (Hesperidin)	Flavonoids	Flavanones	520-26-3	3	9	9	9	18989.4	40210.6	200110	83091.2	118294	2.69755e+06	15478	7384.24	12914.6	C09755	-
Lmjp002596	597.145	303.049	596.138	C26H28O16	[M+H]+	Quercetin-3-O-sambubioside	Flavonoids	Flavonols	83048-35-5	3	9	9	9	247864	275284	532997	4030.71	7992.65	269755	69559.2	73970.7	125571	C12637	ko00944
mws0059	609.146	301.037	610.153	C27H30O16	[M-H]-	Quercetin-3-O-rutinoside (Rutin)	Flavonoids	Flavonols	153-18-4	3	30584.7	27678.6	176822	9	9	318643	9	9	9	29961.4	16851.7	35528.5	C05625	ko00944,ko01100,ko01110
Lmtn002796	449.108	287.057	450.116	C21H22O11	[M-H]-	Aromadendrin-7-O-glucoside	Flavonoids	Flavanonols	28189-90-4	3	9	9	9	5164.54	14084.2	316360	9	9	9	18877.5	13724.6	9042.9	-	-
Lmsn002937	493.099	169.014	494.106	C22H22O13	[M-H]-	1-O-Caffeoyl-6-O-galloyl-β-D-glucose	Phenolic acids	Phenolic acids	-	2	226919	132997	117335	9	9	9	9	9	9	119367	263773	270465	-	-
pme1292	167.1	123.04	168.042	C8H8O4	[M-H]-	Homogentisic acid	Phenolic acids	Phenolic acids	451-13-8	3	843833	445072	3.68401e+06	86892.8	138201	5.92016e+06	9	9	9	475465	307567	216035	C00544	ko00130,ko00350,ko01100,ko01240
pme1598	463.125	301	464.132	C22H24O11	[M-H]-	Hesperetin-5-O-glucoside	Flavonoids	Flavanones	69651-80-5	3	44664.7	57171.7	261462	75670.3	23422.8	238540	9678.84	23076.9	1.24563e+06	90221.6	37294.4	71452.4	-	-
Lmlp012720	279.158	149.023	278.152	C16H22O4	[M+H]+	Dibutyl phthalate*	Phenolic acids	Phenolic acids	84-74-2	1	1.08427e+07	1.19628e+07	3.38366e+06	1.08066e+07	1.57437e+07	238540	1.31267e+07	7.03154e+06	1.30826e+07	1.07467e+07	7.01081e+06	1.64181e+07	C14214	-
Lmfp006902	301.18	131.05	300.173	C19H24O3	[M+H]+	Centrolobol	Phenolic acids	Phenolic acids	30359-01-4	3	9	9	9	37797	55907.1	1.64199e+06	9	9	9	34942.3	21764.8	52606.4	-	-
MWSmce346	517.133	163.039	516.127	C25H24O12	[M+H]+	1,3-O-Dicaffeoylquinic Acid (Cynarin)	Phenolic acids	Phenolic acids	30964-13-7	3	46979.8	33501.6	341854	11101.5	9513.34	594625	21127.4	8324.61	7.29715e+06	15871.3	23276.1	9498.49	C10445	-
Lmgp004217	609.181	445.114	608.174	C28H32O15	[M+H]+	Diosmetin-8-C-(2''-O-rhamnosyl)glucoside	Flavonoids	Flavones	98891-92-0	3	13991.6	6158.15	496788	9	9	9	8055.39	7764.12	7.90407e+06	27609.5	13402.6	13577.5	-	-
Lmhn001477	311.04	179.04	312.048	C13H12O9	[M-H]-	2-Caffeoyl-L-tartaric acid (Caftaric acid)	Phenolic acids	Phenolic acids	67879-58-7	3	9	9	9	101257	100092	9.95252e+06	9	9	9	21707.1	59148.5	39744.3	-	-
pme1605	593.151	285	594.159	C27H30O15	[M-H]-	Kaempferol-3-O-robinobioside(Biorobin)	Flavonoids	Flavonols	17297-56-2	3	3080.32	6241.66	175454	9	9	9	4318.78	10967.7	5.33535e+07	5163.78	6868.37	12472.2	-	-
HX1241	331.191	137.06	330.183	C20H26O4	[M+H]+	Meso-dihydroguaiaretic acid	Lignans and Coumarins	Lignans	-	2	30478.5	37637.6	9.95252e+06	9	9	9	19103.9	73594.1	1.76822e+06	38258.8	14748.5	22775.1	-	-
